# Supplementary material for: Comparative Safety of Anticoagulant, Antiplatelet and the Combination of Both for Acute Coronary Syndrome: A Systematic Review and Network Meta-Analysis
Source: Biomedicines. 2025 Aug 20;13(8):2027. doi: 10.3390/biomedicines13082027 (PMC12383640; doi:10.3390/biomedicines13082027)
Supplement: Supplementary file 1 [file biomedicines-13-02027-s001.zip]

Archive with 11 entries (10 files):
- CRD42024542826.pdf
- PRISMA_2020_checklist.pdf
- Rationale.pdf
- raw data/
- raw data/data collection.xlsx
- raw data/League Table.pdf
- raw data/Software operation records of bleeding.pdf
- raw data/Software operation records of death.pdf
- raw data/Software operation records of emboilsm.pdf
- raw data/Software operation records of myocardial infarction.pdf
- raw data/Software operation records of stroke.pdf
