# Supplementary material for: Comparative Safety of Anticoagulant, Antiplatelet and the Combination of Both for Acute Coronary Syndrome: A Systematic Review and Network Meta-Analysis
Source: Biomedicines. 2025 Aug 20;13(8):2027. doi: 10.3390/biomedicines13082027 (PMC12383640; doi:10.3390/biomedicines13082027)
Supplement: Supplementary file 1 [file biomedicines-13-02027-s001.zip › raw data/data collection.xlsx]

## Sheet: bleeding
study	id	t	r	n			t
GEMINI-ACS-1	1	1	374	1519			1	NOAC+SAPT
GEMINI-ACS-1	1	3	318	1518			2	NOAC+DAPT
RE-DEEM	2	2	196	1490			3	DAPT
RE-DEEM	2	3	24	371			4	SAPT
APPRAISE-J	3	2	41	98			5	VKA+SAPT
APPRAISE-J	3	3	17	51			6	VKA+DAPT
APPRAISE-2	4	2	117	3705			7	NOAC
APPRAISE-2	4	3	45	3687			8	VKA
AUGUSTUS	5	1	551	2290
AUGUSTUS	5	5	801	2259
APPRAISE	6	1	136	630
APPRAISE	6	4	63	599
COMMANDER HF	7	2	82	2507
COMMANDER HF	7	3	50	2515
RE-DUAL PCI	8	1	266	981
RE-DUAL PCI	8	6	421	981
ATLAS ACS-TIMI 46	9	1	262	2309
ATLAS ACS-TIMI 46	9	4	37	1153
TAO	10	7	607	5106
TAO	10	3	306	5466
RUBY-1	11	2	136	939
RUBY-1	11	3	26	319
SEPIA-ACS1 TIMI 42	12	1	754	2757
SEPIA-ACS1 TIMI 42	12	3	98	448
PIONEER AF-PCI	13	2	226	1402
PIONEER AF-PCI	13	6	167	697
ATLAS ACS 2–TIMI 51	14	1	1410	10229
ATLAS ACS 2–TIMI 51	14	4	335	5113
ENTRUST-AF PCI	15	1	173	751
ENTRUST-AF PCI	15	5	200	755
COMPASS	16	1	1126	9152
COMPASS	16	4	673	9126
AFIRE	17	1	239	1106
AFIRE	17	7	146	1104
Xinbing Liu	18	1	4	54
Xinbing Liu	18	3	14	52
Zhongfan Zhang	19	2	4	139
Zhongfan Zhang	19	3	2	140
C19-ACS	20	2	3	159
C19-ACS	20	3	4	160
MASTER DAPT	21	3	109	2284
MASTER DAPT	21	4	50	2295
ARISTOTLE trial	22	7	7	152
ARISTOTLE trial	22	8	7	164
EDOX-APT Study	23	2	2	25
EDOX-APT Study	23	3	1	25
ENGAGE AF-TIMI48	24	1	217	1625
ENGAGE AF-TIMI48	24	5	297	1645
OAC-ALONE	25	1	36	346
OAC-ALONE	25	7	27	344
ROCKET AF	26	7	87	315
ROCKET AF	26	8	85	338
WOEST	27	5	54	279
WOEST	27	6	126	284
VaLiDate-R	28	1	1	61
VaLiDate-R	28	4	0	59
ULTIMATE-DAPT	29	3	78	1700
ULTIMATE-DAPT	29	4	35	1700
				97478

## Sheet: embolism
study	id	t	r	n			t
GEMINI-ACS-1	1	1	17	1519			1	NOAC+SAPT
GEMINI-ACS-1	1	3	16	1518			2	NOAC+DAPT
APPRAISE-2	2	2	35	3705			3	DAPT
APPRAISE-2	2	3	48	3687			4	SAPT
AUGUSTUS	3	1	14	2306			5	VKA+SAPT
AUGUSTUS	3	5	18	2308			6	VKA+DAPT
COMMANDER HF	4	2	16	2507			7	NOAC
COMMANDER HF	4	3	16	2515			8	VKA
RE-DUAL PCI	5	1	15	981
RE-DUAL PCI	5	6	8	981
TAO	6	7	44	5106
TAO	6	3	58	5466
RUBY-1	7	2	0	939
RUBY-1	7	3	0	319
PIONEER AF-PCI	8	2	11	1398
PIONEER AF-PCI	8	6	4	695
ATLAS ACS 2–TIMI 51	9	1	98	10229
ATLAS ACS 2–TIMI 51	9	4	72	5113
COMPASS	10	1	25	9152
COMPASS	10	4	41	9126
Xinbing Liu	11	1	3	54
Xinbing Liu	11	3	0	52
Zhongfan Zhang	12	2	3	139
Zhongfan Zhang	12	3	7	140
OAC-ALONE	13	1	0	346
OAC-ALONE	13	7	2	344
ROCKET AF	14	7	4	315
ROCKET AF	14	8	3	338
WOEST	15	5	4	279
WOEST	15	6	9	284
ULTIMATE-DAPT	16	3	5	1700
ULTIMATE-DAPT	16	4	5	1700
				75261

## Sheet: death
study	id	t	r	n			t
ESTEEM	1	1	39	1245			1	NOAC+SAPT
ESTEEM	1	4	21	638			2	NOAC+DAPT
GEMINI-ACS-1	2	1	19	1519			3	DAPT
GEMINI-ACS-1	2	3	17	1518			4	SAPT
RE-DEEM	3	2	32	1490			5	VKA+SAPT
RE-DEEM	3	3	14	371			6	VKA+DAPT
APPRAISE-2	4	2	155	3705			7	NOAC
APPRAISE-2	4	3	143	3687			8	VKA
AUGUSTUS	5	1	77	2306
AUGUSTUS	5	5	74	2308
APPRAISE	6	1	16	635
APPRAISE	6	4	12	611
COMMANDER HF	7	2	546	2507
COMMANDER HF	7	3	556	2515
RE-DUAL PCI	8	1	55	981
RE-DUAL PCI	8	6	48	981
TAO	9	7	53	5106
TAO	9	3	47	5466
RUBY-1	10	2	7	939
RUBY-1	10	3	2	319
SEPIA-ACS1 TIMI 42	11	1	34	2792
SEPIA-ACS1 TIMI 42	11	3	8	449
PIONEER AF-PCI	12	2	29	1398
PIONEER AF-PCI	12	6	11	695
ATLAS ACS 2–TIMI 51	13	1	626	10229
ATLAS ACS 2–TIMI 51	13	4	376	5113
ENTRUST-AF PCI	14	1	49	751
ENTRUST-AF PCI	14	5	46	755
COMPASS	15	1	313	9152
COMPASS	15	4	378	9126
AFIRE	16	1	73	1106
AFIRE	16	7	41	1104
Xinbing Liu	17	1	4	54
Xinbing Liu	17	3	3	52
Zhongfan Zhang	18	2	3	139
Zhongfan Zhang	18	3	3	140
MASTER DAPT	19	3	42	2284
MASTER DAPT	19	4	37	2295
ARISTOTLE trial	20	7	12	152
ARISTOTLE trial	20	8	7	164
ENGAGE AF-TIMI48	21	1	43	1625
ENGAGE AF-TIMI48	21	5	59	1645
OAC-ALONE	22	1	31	346
OAC-ALONE	22	7	40	344
ROCKET AF	23	7	45	315
ROCKET AF	23	8	55	338
WOEST	24	5	7	279
WOEST	24	6	18	284
VaLiDate-R	25	1	1	61
VaLiDate-R	25	4	0	59
ULTIMATE-DAPT	26	3	13	1700
ULTIMATE-DAPT	26	4	12	1700
				95493

## Sheet: myocardial infarction
study	id	t	r	n			t
ESTEEM	1	1	53	1245			1	NOAC+SAPT
ESTEEM	1	4	36	638			2	NOAC+DAPT
GEMINI-ACS-1	2	1	56	1519			3	DAPT
GEMINI-ACS-1	2	3	49	1518			4	SAPT
RE-DEEM	3	2	32	1490			5	VKA+SAPT
RE-DEEM	3	3	4	371			6	VKA+DAPT
APPRAISE-2	4	2	182	3705			7	NOAC
APPRAISE-2	4	3	194	3687			8	VKA
AUGUSTUS	5	1	72	2306
AUGUSTUS	5	5	80	2308
APPRAISE	6	1	13	635
APPRAISE	6	4	20	611
COMMANDER HF	7	2	98	2507
COMMANDER HF	7	3	118	2515
RE-DUAL PCI	8	1	44	981
RE-DUAL PCI	8	6	29	981
TAO	9	7	239	5106
TAO	9	3	276	5466
RUBY-1	10	2	25	939
RUBY-1	10	3	6	319
SEPIA-ACS1 TIMI 42	11	1	64	2792
SEPIA-ACS1 TIMI 42	11	3	14	449
PIONEER AF-PCI	12	2	36	1398
PIONEER AF-PCI	12	6	21	695
ATLAS ACS 2–TIMI 51	13	1	384	10229
ATLAS ACS 2–TIMI 51	13	4	229	5113
COMPASS	14	1	178	9152
COMPASS	14	4	205	9126
AFIRE	15	1	8	1106
AFIRE	15	7	13	1104
Xinbing Liu	16	1	4	54
Xinbing Liu	16	3	8	52
MASTER DAPT	17	3	28	2284
MASTER DAPT	17	4	34	2295
ARISTOTLE trial	18	7	3	152
ARISTOTLE trial	18	8	5	164
ENGAGE AF-TIMI48	19	1	14	1625
ENGAGE AF-TIMI48	19	5	15	1645
OAC-ALONE	20	1	4	346
OAC-ALONE	20	7	8	344
ROCKET AF	21	7	20	315
ROCKET AF	21	8	16	338
WOEST	22	5	9	279
WOEST	22	6	13	284
VaLiDate-R	23	1	0	61
VaLiDate-R	23	4	1	59
ULTIMATE-DAPT	24	3	11	1700
ULTIMATE-DAPT	24	4	17	1700
				93708

## Sheet: stroke
study	id	t	r	n			t
ESTEEM	1	1	11	1245			1	NOAC+SAPT
ESTEEM	1	4	13	638			2	NOAC+DAPT
GEMINI-ACS-1	2	1	7	1519			3	DAPT
GEMINI-ACS-1	2	3	12	1518			4	SAPT
RE-DEEM	3	2	1	1490			5	VKA+SAPT
RE-DEEM	3	3	3	371			6	VKA+DAPT
APPRAISE-2	4	2	23	3705			7	NOAC
APPRAISE-2	4	3	34	3687			8	VKA
AUGUSTUS	5	1	13	2306
AUGUSTUS	5	5	26	2308
APPRAISE	6	1	1	635
APPRAISE	6	4	2	611
COMMANDER HF	7	2	51	2507
COMMANDER HF	7	3	76	2515
RE-DUAL PCI	8	1	17	981
RE-DUAL PCI	8	6	13	981
TAO	9	7	20	5106
TAO	9	3	16	5466
SEPIA-ACS1 TIMI 42	10	1	8	2757
SEPIA-ACS1 TIMI 42	10	3	1	448
PIONEER AF-PCI	11	2	18	1398
PIONEER AF-PCI	11	6	7	695
ATLAS ACS 2–TIMI 51	12	1	165	10229
ATLAS ACS 2–TIMI 51	12	4	75	5113
COMPASS	13	1	83	9152
COMPASS	13	4	142	9126
AFIRE	14	1	28	1106
AFIRE	14	7	21	1104
Xinbing Liu	15	1	9	54
Xinbing Liu	15	3	10	52
ARISTOTLE trial	16	7	4	152
ARISTOTLE trial	16	8	3	164
ENGAGE AF-TIMI48	17	1	32	1625
ENGAGE AF-TIMI48	17	5	31	1645
OAC-ALONE	18	1	18	346
OAC-ALONE	18	7	12	344
ROCKET AF	19	7	18	315
ROCKET AF	19	8	8	338
WOEST	20	5	3	279
WOEST	20	6	8	284
ULTIMATE-DAPT	21	3	11	1700
ULTIMATE-DAPT	21	4	17	1700
				87715
